# Supplementary material for: Calcium-sensing receptor-mediated NLRP3 inflammasome response to calciprotein particles drives inflammation in rheumatoid arthritis
Source: Nat Commun. 2020 Aug 25;11:4243. doi: 10.1038/s41467-020-17749-6 (PMC7447633; doi:10.1038/s41467-020-17749-6)
Supplement: Supplementary file 4 — Source Data [file 41467_2020_17749_MOESM4_ESM.xlsx]

## Sheet: 1a
	0	Ca		1	Ca		1.5	Ca		2	Ca		2.5	Ca			ATP			MSU
	wt	ko		wt	ko		wt	ko		wt	ko		wt	ko		wt	ko		wt	ko
	0.00592086	0.001875		0.00346774	0.0265323		0.182137	0.0802016		0.257419	0.125444		0.456606	0.305734		0.0462385	0.0751376		0.113624	0.165321
	0.0250385	0.0273846		0.103462	0.0634615		0.185731	0.104615		0.274077	0.111692		0.413093	0.233898		0.13428	0.264703		0.134025	0.230127
	0	0.0223958		0.0532813	0		0.258958	0.0697917		0.354219	0.14375		0.282016	0.0954839		0.0537903	0.0942742		0.0579435	0.038629
	0.02511	0.0273		0.2577	0.1251		0.54276	0.48767		0.7355	0.6331		0.872	0.792		0.722	0.1		0.087	0
	0.0492557	0.0149205		0.211193	0.115227		0.352926	0.207472		0.530483	0.317926		0.568892	0.409062		0.12858	0.234773		0.077358	0.0796591
	0.09955	0.07901		0.45177	0.39884		0.84729	0.62896		1.95976	1.22159		1.96134	1.74372		0.20067	0.52012		0.56177	0.92622
	0.21796	0.03773		1.11617	0.59867		2.7274	1.24679		3.4629	2.03489		4.174	3.0654					0.91891	0.95641
	0.13196	0.1023		1.24332	0.67981		2.6484	1.2744		3.4008	2.17168		4.6498	2.9981					0.55044	0.82868
Test:	Wilcoxon matched-pairs signed rank test
		ns			p=0.0156			p=0.0078			p=0.0078			p=0.0078			ns			ns

## Sheet: 1b
		LPS			LPS+Ca			LPS+Msu
	wt	ko		wt	ko		wt	ko
	40	14		579	468		57	51
	27	17		776	414		50	54
	0	15		740	383		90	131
	0	27		518	301		101	102
	25	21		324	320		173	89
	29			774			127
Test:	two-tailed Mann Whitney U test
		ns			p=0.0303			ns

## Sheet: 1c
		1mM P				2mM P				3mM P				4mM P				4,5mM P				5mM P				5,5mM P
	0	1.5	2.5		0	1.5	2.5		0	1.5	2.5		0	1.5	2.5		0	1.5	2.5		0	1.5	2.5		0	1.5	2.5
	3.5394	3.414	0.00657895		4.225	3.865	3.44737		4.4294	4.612	8.16184		5.0218	5.83	8.52763		5.1558	6.519	16.3816		4.887	5.654	12.2434		5.4398	10.655	20.75
	1.7142	1.279	1.22215		1.3822	0.481	3.59508		2.263	5.99043	6.14885		2.4338	8.75	12.9677		2.646	9.79468	14.9292		3.123	15.5787	37.3402		3.2928	21.4479	44.5525
	3.93021	3.74202	4.0295		2.71894	1.9734	6.33917		3.37106	3.91383	7.76667		3.45277	6.39149	12.8608		3.62511	6.94149	16.6342		3.79277	8.3234	16.7117		3.71149	13.0819	25.1908
	0.336184	4.6105	1.72574		0.283882	2.11286	2.92745		0.211842	8.27429	6.92647		0.202632	8.45131	6.20588		0.178947	13.8263	12.2402		0.205263	9.59737	12.6118		0.174013	11.8487	24.0677
	1.20415	1.68677	6.73378		1.12277	3.89933	8.80692		1.38754	5.88875	22.7936		1.56708	6.0675	22.9394		1.67846	7.54667	32.9266		1.59031	9.03583	35.7351		1.64139	10.3558	49.117
	1.77083	6.51675			1.77672	1.97304			1.10343	4.15392			1.77574	5.6049			2.45245	8.06667			2.59044	6.59216			3.30343	16.749
	6.88112				6.12713	5.72792			6.72314	10.5122			8.04255	14.6319			8.47793	24.3692			8.75798	33.0287			9.17447	39.7021
Test:	two-tailed Mann Whitney U test
		ns	ns			ns	ns			p=0.0262	p=0.0051			p=0.0070	p=0.0051			p=0.0070	p=0.0025			p=0.0041	0.0025			p=0.0025	p=0.0006
			ns				ns				ns				ns				p=0.0480				p=0.048				p=0.0303

## Sheet: 1d
		P	1	1	2	3	4	5	5.6
		Ca2+		2.04	1.54	1.36	1.12	0.87	0.86
		size	35.1	57		93.43		98.7	111.3
			31.37	36.51		93.2		100	109.8
			43.04	52.54		97.55		98.27	108.2
			32.25	35.94	60.31	66.55		112.8	112
			33.63	46.4	32.44	64.46		115.6	109.5
			51.99	52.45	32.31	61.86		113.1	108.3

## Sheet: 1e
time (h)	Z-Average	Main Peak Intensity	Ca2+ (mM)
0	67.16	84.35
0.116667	69.45	88.86
0.233333	69.85	89.67	1.64
0.35	69.8	88.39
0.466667	70.14	90.43
0.583333	71.89	89.51
0.7	72.57	90.05
0.816667	73.01	90.4
0.933333	73.82	91.29
1.05	75.83	92.59	1.36
1.16667	76.51	93.19
1.28333	76.05	91.53
1.4	76.89	92.22
1.51667	76.66	94.08
1.63333	77.27	93.04
1.75	78.34	93.21
1.86667	78.34	94.41
1.98333	78.83	94.95
2.1	77.81	93.9	1.33
2.21667	77.34	94.23
2.33333	79.68	95.44
2.45	78.62	96.53
2.56667	76.56	94.08
2.68333	79.71	93.72
2.8	78.44	93.9
2.91667	78.56	92.78
3.03333	79.07	95.76
3.15	78.86	95.66
3.26667	79.22	94.23
3.38333	79.81	94.87
3.5	79.63	95.16
3.61667	79.56	97.43
3.73333	81.11	96.2
3.85	79.79	94.73
3.96667	80.24	96.38
4.08333	81.37	97.47	1.29
4.2	80.68	95.82
4.31667	80.41	95.76
4.43333	82.01	96.79
4.55	80.81	97.26
4.66667	81.26	96.42
4.78333	81.46	96.89
4.9	81.49	96.31
5.01667	82.14	95.18
5.13333	81.68	97.76
5.25	81.74	97.93
5.36667	82.65	98.15
5.48333	82.89	98.89
5.6	82.46	98.73
5.71667	83.37	99.39
5.83333	83.49	97.95
5.95	83	96.83
6.06667	82.57	97.8	1.29
6.18333	84.03	100.5
6.3	83.01	98.48
6.41667	83.07	96.78
6.53333	82.46	96.08
6.65	82.98	99.33
6.76667	83.4	98.78
6.88333	84.58	100.4
7	83.83	98.13
7.11667	84.73	98.69
7.23333	83.92	97.15
7.35	83.05	100
7.46667	83.04	97.79
7.58333	83.22	97
7.7	82.96	97.74
7.81667	83.22	99.71
7.93333	83.33	98.53
8.05	84.05	97.64
8.16667	83.64	99.22
8.28333	84.17	98.87
8.4	83.5	99.39
8.51667	84.44	100.9
8.63333	84.42	99.49
8.75	83.11	97.85
8.86667	83.21	98.12
8.98333	82.97	97.14
9.1	84.11	98.14
9.21667	83.17	98.06
9.33333	84.08	99.62
9.45	83.23	95.91
9.56667	84.35	97.67
9.68333	84.27	98.7
9.8	84.81	99.53
9.91667	83.98	99.76
10.0333	84.44	100.8
10.15	84.07	99.66
10.2667	84.26	99.42
10.3833	84.33	99.84
10.5	84.94	100.1
10.6167	84.15	100.1
10.7333	84.1	97.04
10.85	84.19	99.52
10.9667	84.58	99.7
11.0833	84.77	98.19
11.2	83.8	98.75
11.3167	84.33	101.5
11.4333	85.14	98.6
11.55	84.14	98.85
11.6667	84.05	98.19
11.7833	84.29	98.53
11.9	84.42	99.08
12.0167	84.86	98.73
12.1333	84.56	98.26
12.25	84.44	98.27
12.3667	84.37	100.1
12.4833	84.98	99.87
12.6	85.01	99.92
12.7167	84.33	99.99
12.8333	84.03	100.7
12.95	84.22	98.42
13.0667	84.49	100.2
13.1833	84.54	99.97
13.3	84.08	98.69
13.4167	84.88	98.35
13.5333	84.15	100.8
13.65	84.79	98.54
13.7667	85	99.47
13.8833	85.41	99.61
14	84.47	99.6
14.1167	85.22	99.59
14.2333	84.92	97.88
14.35	85.03	100.1
14.4667	84.95	98.16
14.5833	85.05	98.88
14.7	85.26	100.5
14.8167	85.29	100.1
14.9333	85.19	98.72
15.05	85.66	98.62
15.1667	85.02	100.9
15.2833	85.12	99.59
15.4	84.7	100.3
15.5167	85.33	99.72
15.6333	85.92	99.84
15.75	84.7	101.1
15.8667	86.73	101.7
15.9833	85.47	99.6	0.44
16.1	86.07	99.38
16.2167	85.92	99.82
16.3333	85.45	100.3
16.45	85.52	100.4
16.5667	85.38	99.26
16.6833	84.6	98.52
16.8	85	98.82
16.9167	84.96	98.54
17.0333	86.01	99.69
17.15	85.47	100.8
17.2667	85.34	98.81
17.3833	86	100.5
17.5	85.18	100.5
17.6167	85.41	99.97
17.7333	84.66	102.4
17.85	85.59	100.3
17.9667	84.28	99.29
18.0833	85.46	98.35
18.2	85.81	100.9
18.3167	86.13	102.4
18.4333	85.07	98.12
18.55	85.43	100.1
18.6667	84.99	99.61
18.7833	84.99	100.2
18.9	86.08	99.45
19.0167	86.03	100.9
19.1333	85.29	100.5
19.25	85.59	99.15
19.3667	85.04	98.44

## Sheet: 3b
	0 Ca	0.5 Ca	0.85 Ca	1 Ca	2.5 Ca		0 Ca	0.5 Ca	0.85 Ca	1 Ca	2.5 Ca
	1mM	1mM	1mM	1mM	1mM		5.6mM	5.6mM	5.6mM	5.6mM	5.6mM
	5.16	4.49	2.22	4.79	12.4		4.82	2.85	5.66	10.2	29.2
	5.17	9.19	16.3	10.8	26.9		5.01	11.6	12.1	20	23.9
	5.05	3.89	3.3	2.63	13.4		5	11.2	8.87	7.46	22
	5.13	3.71	3.28	3.19	13.2		5.14	6.52	6.18	7.86	14.5
	5.13	3.16	13.7	3.05	20.9		5.12	13.5	11.3	19.5	35.3
	5.16	6.8	5.59	9.87	20.5		4.99	7.53	13.6	19.5	38.6
	5.04	8.25	13.8	25.7	47.7		5.14	10.2	12.1	21.8	54.4
	5.07	3.93	17.5	27.3	51		5.04	10.8	18.8	13.7	43.2
	5.13	11.2	15	30	54.2
Test:	two-tailed Mann Whitney U test
		ns	ns	ns	p<0.0001			p=0.0093	p=0.0002	p=0.0002	p=0.0002

## Sheet: 3c
		control			Ca2+
	4°C	37°C		4°C	37°C
	0.46	5.43		0.32	12.4
	1.54	5.07		2.21	44.9
	5.56	5.26		3.89	38.1
	2.36	5.08		0.58	23
Test:	two-tailed unpaired t-Test
		p=0.0479			p=0.0093

## Sheet: 3d
		control			Ca2+
	DMSO	Lat A		DMSO	Lat A
	6.75	11.3		28.7	25.9
	4.86	10.8		27.2	24.9
	4.3	6.57		31.5	17.7
	1.56	5.83		26.2	29.3
	1.94	1.03		17.7	18.8
	4.27	8.9		39.9	30.8
	8.89	3.78		32.2	15.1
	7.64	1.07		29.8	15.6
	4.48	4		20.2	10.9
	7.43	1.95		31.7	19.6
	5.45	3.31		48.6	32
	3.88	4.65		38.4	23.6
	4.25	2.14		28.9	18.3
	1.22	5.24		20.8	14.6
Test:	Wilcoxon matched-pairs signed rank test
		ns			p=0.0012

## Sheet: 3e
		control			Ca2+
	DMSO	Cyt D		DMSO	Cyt D
	8.32	3.93		52.6	18.6
	13.9	6.77		31.6	16.5
	10.9	9.42		33.8	14.8
	6.41	4.63		24	8.99
	11	3.55		32.2	18.6
	16.1	5.25		44.1	10.3
	4.38	0.89		28.2	20.8
Test:	Wilcoxon matched-pairs signed rank test
		p=0.0156			p=0.0156

## Sheet: 3f
		control			Ca2+			control			Ca2+
	DMSO	Calhex		DMSO	Calhex		DMSO	NPS		DMSO	NPS
	2.66	4		27.8	15.6		5.89	2.87		26.6	21.2
	12.7	9.91		42.2	18.8		12.3	3		29.9	8.84
	8.33	5.82		34.3	29.2		12.4	13.4		39.3	26.9
	7.14	17.4		15.8	12.8		9.37	6.34		34.6	30.4
	8.65	11.4		28.2	29.2		7.11	6.21		37	29.6
	8.81	3.28		39.4	29.3		5.45	2.99		41.9	24.6
	8.51	6.9		39.6	24.2		7.6	5.21		41.9	22.6
	7.53	10.5		31.9	42.2		2.93	2.73		52.7	29.4
	7.29	11.5		38.8	16.5		4.05	3.7		41.2	14.5
	10.6	7.3		27.7	19		7.48	5.3		11.9	30.2
	7.35	6.82		30.3	23.3		9.5	5.54		81.8	29.8
Test:	Wilcoxon matched-pairs signed rank test
		ns			p=0.0244			p=0.0068			p=0.0137

[truncated: 48 more sheets: 4a, 4b, 4c, 4d, 4d insert, 4e, 4f, 4g, 5a, 5b, 5c, 5d, 5e, 5f, 5g, 5h, 5i, 6a, 6b, 6c …]
